# Supplementary material for: How to assess intra- and inter-observer agreement with quantitative PET using variance component analysis: a proposal for standardisation
Source: BMC Med Imaging. 2016 Sep 21;16:54. doi: 10.1186/s12880-016-0159-3 (PMC5031256; doi:10.1186/s12880-016-0159-3)
Supplement: Additional file 3: — Raw data of study 1. (CSV 783 bytes) [file 12880_2016_159_MOESM3_ESM.csv]

patient	reading	scanner	suvmax
1	1	2	1.9
1	2	2	1.9
2	1	2	12
2	2	2	12
3	1	3	10.3
3	2	3	11.3
4	1	2	4.6
4	2	2	4.6
5	1	2	9.300000000000001
5	2	2	10.8
6	1	2	11.4
6	2	2	10.7
7	1	2	4
7	2	2	3.4
8	1	3	2.5
8	2	3	1.8
9	1	4	5
9	2	4	4.7
10	1	4	3
10	2	4	5.5
11	1	2	3.1
11	2	2	2.5
12	1	1	13.2
12	2	1	13.3
13	1	1	12
13	2	1	12.6
14	1	1	1.6
14	2	1	2.5
15	1	1	20.7
15	2	1	20.7
16	1	1	6.1
16	2	1	6.1
17	1	4	22.8
17	2	4	23.1
18	1	2	1.3
18	2	2	1.3
19	1	1	3.4
19	2	1	3.9
20	1	4	1.9
20	2	4	2.4
21	1	3	1.7
21	2	3	1.5
22	1	4	14
22	2	4	14
23	1	4	13.3
23	2	4	19.3
24	1	1	17.3
24	2	1	17.3
25	1	1	3
25	2	1	3.8
26	1	1	17.1
26	2	1	18.3
27	1	2	5
27	2	2	5.1
28	1	1	18.7
28	2	1	18.7
29	1	1	22.4
29	2	1	22.4
30	1	1	8.199999999999999
30	2	1	8.199999999999999
