# Supplementary material for: How to assess intra- and inter-observer agreement with quantitative PET using variance component analysis: a proposal for standardisation
Source: BMC Med Imaging. 2016 Sep 21;16:54. doi: 10.1186/s12880-016-0159-3 (PMC5031256; doi:10.1186/s12880-016-0159-3)
Supplement: Additional file 4: — Raw data of study 2. (CSV 2 kb) [file 12880_2016_159_MOESM4_ESM.csv]

patient	timepoint	observer	scanner	thg
1	1	1	1	2625.9
1	1	2	1	2598.6
1	1	3	1	2757.6
1	2	1	1	3018.3
1	2	2	1	3014
1	2	3	1	3068.6
1	3	1	4	2452.7
1	3	2	4	2434.6
1	3	3	4	2591
1	4	1	1	2621.5
1	4	2	1	2621
1	4	3	1	2704.5
1	5	1	4	2386.4
1	5	2	4	2322.1
1	5	3	4	2499.4
2	1	1	4	2446.4
2	1	2	4	2598.2
2	1	3	4	2428
2	2	1	4	1744.9
2	2	2	4	1858.9
2	2	3	4	1763.5
2	3	1	1	2417.4
2	3	2	1	2835.7
2	3	3	1	2407.9
2	4	1	1	2854.3
2	4	2	1	2987.8
2	4	3	1	2795.1
2	5	1	4	2208.4
2	5	2	4	2338.6
2	5	3	4	2128.1
3	1	1	4	3154.6
3	1	2	4	3126.6
3	1	3	4	3321.7
3	2	1	4	3257.8
3	2	2	4	3193.6
3	2	3	4	3405.8
3	3	1	1	3483
3	3	2	1	3792.2
3	3	3	1	3468
3	4	1	4
3	4	2	4
3	4	3	4
3	5	1	4	1587.5
3	5	2	4	1560.4
3	5	3	4	1674.2
4	1	1	4	4386.1
4	1	2	4	4552.8
4	1	3	4	4680.4
4	2	1	4	1110.4
4	2	2	4	1127.5
4	2	3	4	1076.1
4	3	1	4	3082
4	3	2	4	3066.5
4	3	3	4	3155.6
4	4	1	4	2258
4	4	2	4	2239.5
4	4	3	4	2307.2
4	5	1	4	3043.2
4	5	2	4	3082.3
4	5	3	4	3151.9
5	1	1	4	1663.3
5	1	2	4	1650.8
5	1	3	4	1766.3
5	2	1	4	2492.4
5	2	2	4	2388.8
5	2	3	4	2438.1
5	3	1	4	3136.8
5	3	2	4	3092.5
5	3	3	4	3203.7
5	4	1	4	3160.6
5	4	2	4	3094.4
5	4	3	4	3218.9
5	5	1	4	2105.9
5	5	2	4	1972.3
5	5	3	4	2423.1
6	1	1	4	2638.1
6	1	2	4	2510.5
6	1	3	4	2571.1
6	2	1	4	124.3
6	2	2	4	130.6
6	2	3	4	132.5
6	3	1	4	2057.7
6	3	2	4	1973
6	3	3	4	2367.1
7	1	1	4	2403.3
7	1	2	4	2429.6
7	1	3	4	2494.9
7	2	1	4	2172
7	2	2	4	2193.7
7	2	3	4	2246.1
7	3	1	1	3090.9
7	3	2	1	3791.9
7	3	3	1	3190.1
8	1	1	4	1760.5
8	1	2	4	1698.3
8	1	3	4	1644.3
8	2	1	4	1920
8	2	2	4	1880
8	2	3	4	1813.1
8	3	1	4	2468.8
8	3	2	4	2383.3
8	3	3	4	2361.4
9	1	1	4	954
9	1	2	4	901.7000000000001
9	1	3	4	997.2000000000001
9	2	1	1	1723.6
9	2	2	1	1503.5
9	2	3	1	1504.4
10	1	1	4	2233.8
10	1	2	4	2264.2
10	1	3	4	2362.7
10	2	1	4	3145
10	2	2	4	1682.7
10	2	3	4	3268.7
10	3	1	4	957.6
10	3	2	4	1180
10	3	3	4	983.8
11	1	1	1	2961.9
11	1	2	1	2933
11	1	3	1	2957.1
11	2	1	1	2508.3
11	2	2	1	2514.1
11	2	3	1	2510.7
11	3	1	1	7423.8
11	3	2	1	7320.2
11	3	3	1	7509.4
12	1	1	1	3244.5
12	1	2	1	3605.9
12	1	3	1	3108.3
12	2	1	4	1732
12	2	2	4	1667.8
12	2	3	4	1624.2
12	3	1	1	829.4
12	3	2	1	1109.5
12	3	3	1	603.3
13	1	1	1	3265.9
13	1	2	1	3079.7
13	1	3	1	3180.2
13	2	1	1	2728
13	2	2	1	2586.7
13	2	3	1	2662.6
14	1	1	4	2415.4
14	1	2	4	2325.5
14	1	3	4	2359.6
14	2	1	4	2515.7
14	2	2	4	2535.7
14	2	3	4	2472.2
14	3	1	4	2678.3
14	3	2	4	2408.4
14	3	3	4	2681.9
